# Supplementary material for: Compilation of the Antimicrobial Compounds Produced by Burkholderia Sensu Stricto
Source: Molecules. 2023 Feb 8;28(4):1646. doi: 10.3390/molecules28041646 (PMC9958762; doi:10.3390/molecules28041646)
Supplement: Supplementary file 1 [file molecules-28-01646-s001.zip]

Archive with 1 entries (1 files):
- molecules-2176071.pdf
